# Supplementary material for: Molecular Detection of Lymph Node Metastases in Lung Cancer Patients Using the One-Step Nucleic Acid Amplification Method:Clinical Significance and Prognostic Value
Source: Cells. 2022 Dec 12;11(24):4010. doi: 10.3390/cells11244010 (PMC9776771; doi:10.3390/cells11244010)
Supplement: Supplementary file 1 [file cells-11-04010-s001.zip]

Archive with 1 entries (1 files):
- SUPPLEMENTARY MATERIAL/SUPPLEMENTARY MATERIAL.xlsx
