# Supplementary material for: Molecular Detection of Lymph Node Metastases in Lung Cancer Patients Using the One-Step Nucleic Acid Amplification Method:Clinical Significance and Prognostic Value
Source: Cells. 2022 Dec 12;11(24):4010. doi: 10.3390/cells11244010 (PMC9776771; doi:10.3390/cells11244010)
Supplement: Supplementary file 1 [file cells-11-04010-s001.zip › SUPPLEMENTARY MATERIAL/SUPPLEMENTARY MATERIAL.xlsx]

## Sheet: Table S1
Table S1. Characteristics of the patients and lymph nodes included in the study
Nº PAC	GROUP	Nº GAN	SEX	AGE	TYPE OF TUMOR	HISTOLOGYCAL TYPE	STAGE	PRIMARY TUMOR LOCATION	pTNM (PATH)	pTNM (OSNA)	LYMPH NODE LOCATION	PATH RESULT	OSNA RESULT	CK19 COPIES (cCP/uL)
1	OSNA-/PATH-	1	MALE	82	SQUAMOUS CELL CARCINOMA		IA1	LLL	pTa1N0Mx	pTa1N0Mx	SUBCARINAL	NEGATIVE	NEGATIVE
2	OSNA-/PATH-	2	MALE	57	ADENOCARCINOMA	UNDIFFERENTIATED	IB	RUL	pT2aN0Mx	pT2aN0Mx	PARATRACHEAL	NEGATIVE	NEGATIVE
3	OSNA-/PATH-	3	MALE	77	ADENOCARCINOMA	ACINAR	IA2	LUL	pT1bN0Mx	pT1bN0Mx	AP WINDOW	NEGATIVE	NEGATIVE
4	OSNA+/PATH-	4	MALE	73	ADENOCARCINOMA	UNDIFFERENTIATED	IB	RUL	pT2aN0Mx	pT2aN1Mx	HILAR	NEGATIVE	NEGATIVE
		5									HILAR	NEGATIVE	POSITIVE	1100
5	OSNA-/PATH-	6	MALE	69	ADENOCARCINOMA	ACINAR	IB	RUL	pT2aN0Mx	pT2aN0Mx	PARATRACHEAL	NEGATIVE	NEGATIVE
6	OSNA+/PATH-	7	FEMALE	64	ADENOCARCINOMA	ACINAR	IB	RUL	pT2aN0Mx	pT2aN2Mx	PARATRACHEAL	NEGATIVE	POSITIVE	270
		8									PARATRACHEAL	NEGATIVE	NEGATIVE
		9									PARATRACHEAL	NEGATIVE	NEGATIVE
		10									PARATRACHEAL	NEGATIVE	NEGATIVE
		11									PARATRACHEAL	NEGATIVE	NEGATIVE
7	OSNA+/PATH-	12	MALE	65	LARGE-CELL NE CARCINOMA		IB	RUL	pT2aN0Mx	pT2aN2Mx	PARATRACHEAL	NEGATIVE	POSITIVE	720
		13									PARATRACHEAL	NEGATIVE	POSITIVE	170000
8	OSNA-/PATH-	14	FEMALE	80	ADENOCARCINOMA	LEPIDIC	IIIA	RLL	pT4N0Mx	pT4N0Mx	PULMONARY LIGAMENT	NEGATIVE	NEGATIVE
		15									INTERLOBAR	NEGATIVE	NEGATIVE
		16									PERIBRONCHIAL	NEGATIVE	NEGATIVE
		17									SUBCARINAL	NEGATIVE	NEGATIVE
		18									SUBCARINAL	NEGATIVE	NEGATIVE
		19									PARATRACHEAL	NEGATIVE	NEGATIVE
9	OSNA+/PATH-	20	MALE	66	SQUAMOUS CELL CARCINOMA		IB	LUL	pT2aN0Mx	pT2aN2Mx	AP WINDOW	NEGATIVE	NEGATIVE
		21									AP WINDOW	NEGATIVE	NEGATIVE
		22									HILAR	NEGATIVE	NEGATIVE
		23									PERIBRONCHIAL	NEGATIVE	NEGATIVE
		24									PERIBRONCHIAL	NEGATIVE	NEGATIVE
		25									PULMONARY LIGAMENT	NEGATIVE	NEGATIVE
		26									SUBCARINAL	NEGATIVE	NEGATIVE
		27									SUBCARINAL	NEGATIVE	POSITIVE	950
		28									SUBCARINAL	NEGATIVE	NEGATIVE
10	OSNA-/PATH-	29	MALE	72	SQUAMOUS CELL CARCINOMA		IB	LUL	pT2aN0Mx	pT2aN0Mx	AP WINDOW	NEGATIVE	NEGATIVE
		30									AP WINDOW	NEGATIVE	NEGATIVE
		31									PERIBRONCHIAL	NEGATIVE	NEGATIVE
		32									FISSURAL	NEGATIVE	NEGATIVE
11	OSNA+/PATH-	33	MALE	66	ADENOCARCINOMA	PAPILLARY	IB	RUL	pT2aN0Mx	pT2aN2Mx	SUBCARINAL	NEGATIVE	POSITIVE	260
		34									PARATRACHEAL	NEGATIVE	NEGATIVE
		35									PERIBRONCHIAL	NEGATIVE	NEGATIVE
12	OSNA+/PATH+	36	MALE	71	ADENOCARCINOMA	MUCINOUS ACINAR	IIIA	LUL	pT2aN2Mx	pT2aN2Mx	INTERLOBAR	POSITIVE	POSITIVE	31000
		37									AP WINDOW	POSITIVE	POSITIVE	71000
		38									SUBCARINAL	POSITIVE	POSITIVE	47000
13	OSNA-/PATH-	39	MALE	69	ADENOCARCINOMA		IIIA	LLL	pT4N0Mx	pT4N0Mx	PARATRACHEAL	NEGATIVE	NEGATIVE
		40									SUBCARINAL	NEGATIVE	NEGATIVE
		41									SUBCARINAL	NEGATIVE	NEGATIVE
		42									SUBCARINAL	NEGATIVE	NEGATIVE
		43									PARATRACHEAL	NEGATIVE	NEGATIVE
14	OSNA+/PATH-	44	MALE	82	SQUAMOUS CELL CARCINOMA		IIB	LLL	pT3N0Mx	pT3N1Mx	SUBCARINAL	NEGATIVE	NEGATIVE
		45									SUBCARINAL	NEGATIVE	NEGATIVE
		46									SUBCARINAL	NEGATIVE	NEGATIVE
		47									AP WINDOW	NEGATIVE	NEGATIVE
		48									FISSURAL	NEGATIVE	POSITIVE	2200
		49									SUBCARINAL	NEGATIVE	NEGATIVE
15	OSNA-/PATH-	50	FEMALE	74	SQUAMOUS CELL CARCINOMA		IA2	RUL	pT1BN0Mx	pT1BN0Mx	HILAR	NEGATIVE	NEGATIVE
		51									PERIBRONCHIAL	NEGATIVE	NEGATIVE
		52									PARATRACHEAL	NEGATIVE	NEGATIVE
		53									PARATRACHEAL	NEGATIVE	NEGATIVE
		54									SUBCARINAL	NEGATIVE	NEGATIVE
		55									PERIBRONCHIAL	NEGATIVE	NEGATIVE
16	OSNA-/PATH-	56	MALE	76	ADENOCARCINOMA	ACINAR	IB	RUL	pT2aN0Mx	pT2aN0Mx	HILAR	NEGATIVE	NEGATIVE
		57									HILAR	NEGATIVE	NEGATIVE
		58									HILAR	NEGATIVE	NEGATIVE
		59									HILAR	NEGATIVE	NEGATIVE
		60									SUBCARINAL	NEGATIVE	NEGATIVE
		61									PARATRACHEAL	NEGATIVE	NEGATIVE
17	OSNA+/PATH-	62	MALE	63	ADENOCARCINOMA	SOLID	IA1	RUL	pT1aN0Mx	pT1aN2Mx	PARATRACHEAL	NEGATIVE	NEGATIVE
		63									PARAESOPHAGEAL	NEGATIVE	NEGATIVE
		64									SUBCARINAL	NEGATIVE	POSITIVE	410
18	OSNA-/PATH-	65	FEMALE	64	SQUAMOUS CELL CARCINOMA		IIB	RUL	pT3N0Mx	pT3N0Mx	HILAR	NEGATIVE	NEGATIVE
		66									PARATRACHEAL	NEGATIVE	NEGATIVE
		67									PARATRACHEAL	NEGATIVE	NEGATIVE
		68									PARATRACHEAL	NEGATIVE	NEGATIVE
		69									SUBCARINAL	NEGATIVE	NEGATIVE
19	OSNA-/PATH-	70	MALE	70	ADENOCARCINOMA	ACINAR	IA3	RUL	pT1cN0Mx	pT1cN0Mx	INTERLOBAR	NEGATIVE	NEGATIVE
		71									PULMONARY LIGAMENT	NEGATIVE	NEGATIVE
		72									PULMONARY LIGAMENT	NEGATIVE	NEGATIVE
		73									SUBCARINAL	NEGATIVE	NEGATIVE
		74									SUBCARINAL	NEGATIVE	NEGATIVE
		75									PARATRACHEAL	NEGATIVE	NEGATIVE
		76									PARATRACHEAL	NEGATIVE	NEGATIVE
		77									PARATRACHEAL	NEGATIVE	NEGATIVE
20	OSNA+/PATH+	78	MALE	66	ADENOCARCINOMA	SOLID	IIIA	RUL	pT2AN2Mx	pT2aN2Mx	PERIBRONCHIAL	NEGATIVE	NEGATIVE
		79									PARATRACHEAL	POSITIVE	POSITIVE	5000
		80									PARATRACHEAL	NEGATIVE	NEGATIVE
		81									SUBCARINAL	NEGATIVE	NEGATIVE
		82									SUBCARINAL	NEGATIVE	NEGATIVE
21	OSNA+/PATH+	83	MALE	67	ADENOCARCINOMA	SOLID	IIIB	RUL+RLL+RML	pT4N2Mx	pT4N2Mx	PARATRACHEAL	POSITIVE	POSITIVE	12000
		84									PARATRACHEAL	POSITIVE	POSITIVE	470
		85									PARATRACHEAL	NEGATIVE	NEGATIVE
		86									PERIBRONCHIAL	NEGATIVE	NEGATIVE
		87									PERIBRONCHIAL	NEGATIVE	NEGATIVE
		88									INTERLOBAR	NEGATIVE	NEGATIVE
		89									SUBCARINAL	NEGATIVE	NEGATIVE
		90									SUBCARINAL	POSITIVE	POSITIVE	3300
		91									SUBCARINAL	POSITIVE	POSITIVE	340
		92									LOBAR	NEGATIVE	NEGATIVE
22	OSNA-/PATH-	93	MALE	65	SQUAMOUS CELL CARCINOMA		IA2	RUL	pT1BN0Mx	pT1BN0Mx	PARATRACHEAL	NEGATIVE	NEGATIVE
		94									PARATRACHEAL	NEGATIVE	NEGATIVE
		95									SUBCARINAL	NEGATIVE	NEGATIVE
23	OSNA-/PATH-	96	MALE	62	ADENOCARCINOMA	PAPILLARY	IIA	RUL	pT2bN0Mx	pT2bN0Mx	PULMONARY LIGAMENT	NEGATIVE	NEGATIVE
		97									HILAR	NEGATIVE	NEGATIVE
		98									HILAR	NEGATIVE	NEGATIVE
		99									HILAR	NEGATIVE	NEGATIVE
24	OSNA-/PATH-	100	FEMALE	64	ADENOCARCINOMA	SOLID	IIB	RUL+RML	pT3N0Mx	pT3N0Mx	HILAR	NEGATIVE	NEGATIVE
		101									INTERLOBAR	NEGATIVE	NEGATIVE
25	OSNA-/PATH-	102	FEMALE	68	ADENOCARCINOMA	LEPIDIC	IA2	RUL	pT1BN0Mx	pT1BN0Mx	INTERLOBAR	NEGATIVE	NEGATIVE
		103									HILAR	NEGATIVE	NEGATIVE
		104									PARATRACHEAL	NEGATIVE	NEGATIVE
26	OSNA-/PATH-	105	MALE	72	SQUAMOUS CELL CARCINOMA	BASALOID	IIB	LUL	pT3N0Mx	pT3N0Mx	HILAR	NEGATIVE	NEGATIVE
		106									HILAR	NEGATIVE	NEGATIVE
		107									AP WINDOW	NEGATIVE	NEGATIVE
		108									SUBCARINAL	NEGATIVE	NEGATIVE
27	OSNA-/PATH-	109	MALE	73	CARCINOID NET		IA3	RUL	pT1cN0Mx	pT1cN0Mx	PARATRACHEAL	NEGATIVE	NEGATIVE
		110									PARATRACHEAL	NEGATIVE	NEGATIVE
		111									PARATRACHEAL	NEGATIVE	NEGATIVE
		112									SUBCARINAL	NEGATIVE	NEGATIVE
		113									PULMONARY LIGAMENT	NEGATIVE	NEGATIVE
		114									PULMONARY LIGAMENT	NEGATIVE	NEGATIVE
		115									PULMONARY LIGAMENT	NEGATIVE	NEGATIVE
		116									PULMONARY LIGAMENT	NEGATIVE	NEGATIVE
28	OSNA+/PATH-	117	MALE	34	CARCINOID NET		IA3	RUL	pT1cN0Mx	pT1cN2Mx	PARATRACHEAL	NEGATIVE	NEGATIVE
		118									PARATRACHEAL	NEGATIVE	NEGATIVE
		119									SUBCARINAL	NEGATIVE	POSITIVE	470
		120									SUBCARINAL	NEGATIVE	NEGATIVE
29	OSNA-/PATH-	121	MALE	51	LARGE-CELL NE CARCINOMA		IB	RUL	pT2aN0Mx	pT2aN0Mx	PARATRACHEAL	NEGATIVE	NEGATIVE
		122									PARATRACHEAL	NEGATIVE	NEGATIVE
		123									PARATRACHEAL	NEGATIVE	NEGATIVE
		124									SUBCARINAL	NEGATIVE	NEGATIVE
30	OSNA-/PATH-	125	MALE	82	ADENOCARCINOMA	PAPILLARY	IA3	RUL	pT1cN0Mx	pT1cN0Mx	HILAR	NEGATIVE	NEGATIVE
		126									PARATRACHEAL	NEGATIVE	NEGATIVE
		127									PARATRACHEAL	NEGATIVE	NEGATIVE
		128									PARATRACHEAL	NEGATIVE	NEGATIVE
		129									PARATRACHEAL	NEGATIVE	NEGATIVE
		130									PERIBRONCHIAL	NEGATIVE	NEGATIVE
31	OSNA+/PATH-	131	MALE	72	ADENOCARCINOMA	SOLID	IB	LUL	pT2aN0Mx	pT2aN2Mx	PERIBRONCHIAL	NEGATIVE	NEGATIVE
		132									AP WINDOW	NEGATIVE	POSITIVE	530
		133									AP WINDOW	NEGATIVE	NEGATIVE
		134									PULMONARY LIGAMENT	NEGATIVE	NEGATIVE
		135									SUBCARINAL	NEGATIVE	NEGATIVE
		136									SUBCARINAL	NEGATIVE	NEGATIVE
		137									SUBCARINAL	NEGATIVE	POSITIVE	360
		138									SUBCARINAL	NEGATIVE	NEGATIVE
32	OSNA-/PATH-	139	MALE	65	ADENOCARCINOMA	PAPILLARY	IA3	RLL	pT1cN0Mx	pT1cN0Mx	SUBCARINAL	NEGATIVE	NEGATIVE
		140									SUBCARINAL	NEGATIVE	NEGATIVE
		141									SUBCARINAL	NEGATIVE	NEGATIVE
		142									SUBCARINAL	NEGATIVE	NEGATIVE
		143									PARATRACHEAL	NEGATIVE	NEGATIVE
		144									PARATRACHEAL	NEGATIVE	NEGATIVE
		145									PARATRACHEAL	NEGATIVE	NEGATIVE
		146									PARATRACHEAL	NEGATIVE	NEGATIVE
33	OSNA-/PATH-	147	FEMALE	39	ADENOCARCINOMA	LEPIDIC	IA2	RUL	pT1bN0Mx	pT1bN0Mx	HILAR	NEGATIVE	NEGATIVE
		148									PERIBRONCHIAL	NEGATIVE	NEGATIVE
		149									PERIBRONCHIAL	NEGATIVE	NEGATIVE
		150									PARATRACHEAL	NEGATIVE	NEGATIVE
		151									PARATRACHEAL	NEGATIVE	NEGATIVE
		152									PARATRACHEAL	NEGATIVE	NEGATIVE
		153									PARATRACHEAL	NEGATIVE	NEGATIVE
		154									PULMONARY LIGAMENT	NEGATIVE	NEGATIVE
		155									PULMONARY LIGAMENT	NEGATIVE	NEGATIVE
		156									PULMONARY LIGAMENT	NEGATIVE	NEGATIVE
34	OSNA-/PATH-	157	FEMALE	55	CARCINOID NET		IB	RUL+RML	pT2aN0Mx	pT2aN0Mx	HILAR	NEGATIVE	NEGATIVE
		158									SUBCARINAL	NEGATIVE	NEGATIVE
		159									HILAR	NEGATIVE	NEGATIVE
		160									PARATRACHEAL	NEGATIVE	NEGATIVE
		161									PARATRACHEAL	NEGATIVE	NEGATIVE
		162									PARATRACHEAL	NEGATIVE	NEGATIVE
35	OSNA-/PATH-	163	MALE	72	SQUAMOUS CELL CARCINOMA		IIA	LUL	pT2bN0Mx	pT2bN0Mx	FISSURAL	NEGATIVE	NEGATIVE
		164									SUBCARINAL	NEGATIVE	NEGATIVE
36	OSNA-/PATH-	165	FEMALE	84	ADENOCARCINOMA	PAPILLARY	IIA	LUL	pT2bN0Mx	pT2bN0Mx	SUBCARINAL	NEGATIVE	NEGATIVE
		166									SUBCARINAL	NEGATIVE	NEGATIVE
		167									SUBCARINAL	NEGATIVE	NEGATIVE
		168									SUBCARINAL	NEGATIVE	NEGATIVE
37	OSNA-/PATH-	169	MALE	66	ADENOCARCINOMA	LEPIDIC	IA2	LUL	pT1bN0Mx	pT1bN0Mx	HILAR	NEGATIVE	NEGATIVE
		170									AP WINDOW	NEGATIVE	NEGATIVE
38	OSNA-/PATH-	171	MALE	67	SQUAMOUS CELL CARCINOMA		IA3	LUL	pT1cN0Mx	pT1cN0Mx	AP WINDOW	NEGATIVE	NEGATIVE
39	OSNA-/PATH-	172	MALE	70	SQUAMOUS CELL CARCINOMA		IB	LUL	pT2aN0Mx	pT2aN0Mx	AP WINDOW	NEGATIVE	NEGATIVE
		173									SUBCARINAL	NEGATIVE	NEGATIVE
40	OSNA-/PATH-	174	MALE	54	ADENOCARCINOMA	ACINAR	IB	RUL	pT2aN0Mx	pT2aN0Mx	PARATRACHEAL	NEGATIVE	NEGATIVE
		175									PARATRACHEAL	NEGATIVE	NEGATIVE
		176									PARATRACHEAL	NEGATIVE	NEGATIVE
		177									PARATRACHEAL	NEGATIVE	NEGATIVE
		178									SUBCARINAL	NEGATIVE	NEGATIVE
41	OSNA+/PATH+	179	MALE	49	SQUAMOUS CELL CARCINOMA		IIB	LLL	pT1bN1Mx	pT1bN1Mx	AP WINDOW	NEGATIVE	NEGATIVE
		180									FISSURAL	POSITIVE	POSITIVE	5200
		181									SUBCARINAL	NEGATIVE	NEGATIVE
42	OSNA-/PATH-	182	MALE	59	ADENOCARCINOMA	MUCINOUS	IB	LLL	pT2aN0Mx	pT2aN0Mx	PERIBRONCHIAL	NEGATIVE	NEGATIVE
		183									SUBCARINAL	NEGATIVE	NEGATIVE
		184									PULMONARY LIGAMENT	NEGATIVE	NEGATIVE
43	OSNA+/PATH-	185	FEMALE	85	ADENOSQUAMOUS CARCINOMA		IB	RLL	pT2aN0Mx	pT2aN2Mx	SUBCARINAL	NEGATIVE	NEGATIVE
		186									SUBCARINAL	NEGATIVE	POSITIVE	940
44	OSNA+/PATH-	187	FEMALE	69	ADENOCARCINOMA	LEPIDIC	IA2	RUL	pT1bN0Mx	pT1bN2Mx	PARATRACHEAL	NEGATIVE	NEGATIVE
		188									SUBCARINAL	NEGATIVE	NEGATIVE
		189									SUBCARINAL	NEGATIVE	NEGATIVE
		190									SUBCARINAL	NEGATIVE	POSITIVE	270
45	OSNA-/PATH-	191	MALE	78	ADENOCARCINOMA	SOLID	IIA	RUL	pT2bN0Mx	pT2bN0Mx	PARATRACHEAL	NEGATIVE	NEGATIVE
		192									PARATRACHEAL	NEGATIVE	NEGATIVE
46	OSNA-/PATH-	193	FEMALE	62	ADENOCARCINOMA	PAPILLARY	IIIA	LUL	pT4N0Mx	pT4N0Mx	HILAR	NEGATIVE	NEGATIVE
		194									SUBCARINAL	NEGATIVE	NEGATIVE
		195									SUBCARINAL	NEGATIVE	NEGATIVE
47	OSNA-/PATH-	196	FEMALE	60	ADENOCARCINOMA	LEPIDIC	IB	RLL	pT2aN0Mx	pT2aN0Mx	SUBCARINAL	NEGATIVE	NEGATIVE
		197									SUBCARINAL	NEGATIVE	NEGATIVE
48	OSNA-/PATH-	198	MALE	66	LARGE-CELL NE CARCINOMA		IA2	RUL	pT1bN0Mx	pT1bN0Mx	PARATRACHEAL	NEGATIVE	NEGATIVE
		199									PARATRACHEAL	NEGATIVE	NEGATIVE
		200									SUBCARINAL	NEGATIVE	NEGATIVE
49	OSNA-/PATH-	201	MALE	62	SQUAMOUS CELL CARCINOMA		IIB	LLL	pT3N0Mx	pT3N0Mx	AP WINDOW	NEGATIVE	NEGATIVE
		202									SUBCARINAL	NEGATIVE	NEGATIVE
		203									SUBCARINAL	NEGATIVE	NEGATIVE
		204									SUBCARINAL	NEGATIVE	NEGATIVE
		205									SUBCARINAL	NEGATIVE	NEGATIVE
		206									HILAR	NEGATIVE	NEGATIVE
		207									HILAR	NEGATIVE	NEGATIVE
50	OSNA-/PATH-	208	MALE	30	CARCINOID NET		IA1	LUL+LLL	pT1aN0Mx	pT1aN0Mx	PULMONARY LIGAMENT	NEGATIVE	NEGATIVE
		209									HILAR	NEGATIVE	NEGATIVE
		210									SUBCARINAL	NEGATIVE	NEGATIVE
51	OSNA-/PATH-	211	FEMALE	57	LARGE-CELL NE CARCINOMA		IIIA	RUL	pT4N0Mx	pT4N0Mx	PARATRACHEAL	NEGATIVE	NEGATIVE
		212									PARATRACHEAL	NEGATIVE	NEGATIVE
		213									SUBCARINAL	NEGATIVE	NEGATIVE
		214									SUBCARINAL	NEGATIVE	NEGATIVE
		215									SUBCARINAL	NEGATIVE	NEGATIVE
52	OSNA-/PATH-	216	MALE	74	CARCINOID NET	CARCINOIDE	IA2	RLL	pT1bN0Mx	pT1bN0Mx	PERIBRONCHIAL	NEGATIVE	NEGATIVE
		217									SUBCARINAL	NEGATIVE	NEGATIVE
		218									SUBCARINAL	NEGATIVE	NEGATIVE
		219									SUBCARINAL	NEGATIVE	NEGATIVE
		220									PARATRACHEAL	NEGATIVE	NEGATIVE
		221									PARATRACHEAL	NEGATIVE	NEGATIVE
		222									PARATRACHEAL	NEGATIVE	NEGATIVE
		223									PARATRACHEAL	NEGATIVE	NEGATIVE
53	OSNA+/PATH+	224	MALE	70	ADENOCARCINOMA	ACINAR	IIIA	LUL	pT2AN2Mx	pT2AN2Mx	INTERLOBAR	NEGATIVE	NEGATIVE
		225									INTERLOBAR	NEGATIVE	NEGATIVE
		226									HILAR	NEGATIVE	NEGATIVE
		227									HILAR	NEGATIVE	NEGATIVE
		228									HILAR	NEGATIVE	NEGATIVE
		229									HILAR	NEGATIVE	NEGATIVE
		230									AP WINDOW	POSITIVE	POSITIVE	310
		231									PULMONARY LIGAMENT	NEGATIVE	NEGATIVE
		232									PULMONARY LIGAMENT	NEGATIVE	NEGATIVE
		233									PULMONARY LIGAMENT	NEGATIVE	NEGATIVE
54	OSNA-/PATH-	234	FEMALE	85	ADENOCARCINOMA	ACINAR	IA3	LLL	pT1cN0Mx	pT1cN0Mx	AP WINDOW	NEGATIVE	NEGATIVE
55	OSNA+/PATH+	235	FEMALE	79	ADENOCARCINOMA	ACINAR	IIIA	LUL	pT2aN2Mx	pT2aN2Mx	PERIBRONCHIAL	NEGATIVE	NEGATIVE
		236									AP WINDOW	POSITIVE	POSITIVE	2500
		237									AP WINDOW	POSITIVE	POSITIVE	8800
56	OSNA+/PATH-	238	MALE	63	ADENOCARCINOMA		IA2	LUL	pT1bN0Mx	pT1bN2Mx	AP WINDOW	NEGATIVE	NEGATIVE
		239									PULMONARY LIGAMENT	NEGATIVE	POSITIVE	5800
		240									PULMONARY LIGAMENT	NEGATIVE	NEGATIVE
		241									FISSURAL	NEGATIVE	NEGATIVE
57	OSNA-/PATH-	242	MALE	69	SQUAMOUS CELL CARCINOMA		IB	LUL	pT2aN0Mx	pT2aN0Mx	AP WINDOW	NEGATIVE	NEGATIVE
58	OSNA-/PATH-	243	MALE	54	ADENOCARCINOMA		IIB	RUL	pT3N0Mx	pT3N0Mx	HILAR	NEGATIVE	NEGATIVE
		244									PARATRACHEAL	NEGATIVE	NEGATIVE
		245									PARATRACHEAL	NEGATIVE	NEGATIVE
59	OSNA+/PATH-	246	MALE	22	CARCINOID NET	CARCINOIDE	IA3	RUL	pT1cN0Mx	pT1cN2Mx	HILAR	NEGATIVE	NEGATIVE
		247									HILAR	NEGATIVE	NEGATIVE
		248									PARATRACHEAL	NEGATIVE	POSITIVE	410
		249									HILAR	NEGATIVE	NEGATIVE
		250									PARATRACHEAL	NEGATIVE	NEGATIVE
		251									PARATRACHEAL	NEGATIVE	NEGATIVE
		252									PARATRACHEAL	NEGATIVE	NEGATIVE
		253									PARATRACHEAL	NEGATIVE	POSITIVE	3400
		254									PARATRACHEAL	NEGATIVE	NEGATIVE
60	OSNA-/PATH-	255	MALE	75	ADENOCARCINOMA	ACINAR	IIB	RUL	pT3N0Mx	pT3N0Mx	PARATRACHEAL	NEGATIVE	NEGATIVE
		256									PARATRACHEAL	NEGATIVE	NEGATIVE
		257									HILAR	NEGATIVE	NEGATIVE
		258									SUBCARINAL	NEGATIVE	NEGATIVE
61	OSNA-/PATH-	259	MALE	68	PLEOMORPHIC CARCINOMA		IIB	LUL+RUL	pT3N0Mx	pT3N0Mx	HILAR	NEGATIVE	NEGATIVE
		260									HILAR	NEGATIVE	NEGATIVE
		261									INTERLOBAR	NEGATIVE	NEGATIVE
		262									INTERLOBAR	NEGATIVE	NEGATIVE
		263									INTERLOBAR	NEGATIVE	NEGATIVE
		264									PARATRACHEAL	NEGATIVE	NEGATIVE
		265									PARATRACHEAL	NEGATIVE	NEGATIVE
		266									SUBCARINAL	NEGATIVE	NEGATIVE
62	OSNA+/PATH+	267	MALE	80	SQUAMOUS CELL CARCINOMA		IIB	LUL	pT2aN1Mx	pT2aN1Mx	FISSURAL	NEGATIVE	NEGATIVE
		268									FISSURAL	POSITIVE	POSITIVE	47000
		269									SUBCARINAL	NEGATIVE	NEGATIVE
		270									SUBCARINAL	NEGATIVE	NEGATIVE
		271									SUBCARINAL	NEGATIVE	NEGATIVE
		272									AP WINDOW	NEGATIVE	NEGATIVE
63	OSNA+/PATH+	273	MALE	53	ADENOCARCINOMA	PAPILLARY	IIIA	LUL	pT2AN2Mx	pT2AN2Mx	AP WINDOW	POSITIVE	POSITIVE	71000
		274									AP WINDOW	POSITIVE	POSITIVE	47000
		275									SUBCARINAL	NEGATIVE	NEGATIVE
		276									SUBCARINAL	NEGATIVE	NEGATIVE
64	OSNA-/PATH-	277	FEMALE	59	ADENOCARCINOMA	PAPILLARY/ACINAR	IIB	RLL	pT3N0Mx	pT3N0Mx	SUBCARINAL	NEGATIVE	NEGATIVE
65	PATH+/OSNA-	278	FEMALE	72	ADENOCARCINOMA	ACINAR	IIIA	LUL	pT2AN2Mx	pT2AN0Mx	PERIBRONCHIAL	NEGATIVE	NEGATIVE
		279									PULMONARY LIGAMENT	NEGATIVE	NEGATIVE
		280									AP WINDOW	NEGATIVE	NEGATIVE
		281									AP WINDOW	POSITIVE	NEGATIVE
		282									AP WINDOW	NEGATIVE	NEGATIVE
		283									SUBCARINAL	NEGATIVE	NEGATIVE
		284									SUBCARINAL	NEGATIVE	NEGATIVE
		285									SUBCARINAL	NEGATIVE	NEGATIVE
		286									FISSURAL	NEGATIVE	NEGATIVE
66	OSNA-/PATH-	287	MALE	71	ADENOCARCINOMA	ACINAR	IA2	RUL	pT1BN0Mx	pT1BN0Mx	PARATRACHEAL	NEGATIVE	NEGATIVE
101	101	288									PARATRACHEAL	NEGATIVE	NEGATIVE
102	102	289									PARATRACHEAL	NEGATIVE	NEGATIVE
103	103	290									SUBCARINAL	NEGATIVE	NEGATIVE
104	104	291									SUBCARINAL	NEGATIVE	NEGATIVE
105	105	292									SUBCARINAL	NEGATIVE	NEGATIVE
67	OSNA-/PATH-	293	MALE	68	ADENOCARCINOMA	ACINAR	IB	RLL	pT2aN0Mx	pT2aN0Mx	PARATRACHEAL	NEGATIVE	NEGATIVE
103	103	294									PARATRACHEAL	NEGATIVE	NEGATIVE
104	104	295									SUBCARINAL	NEGATIVE	NEGATIVE
105	105	296									SUBCARINAL	NEGATIVE	NEGATIVE
106	106	297									INTERLOBAR	NEGATIVE	NEGATIVE
68	OSNA-/PATH-	298	MALE	65	SQUAMOUS CELL CARCINOMA		IIB	RUL	pT3N0Mx	pT3N0Mx	PARATRACHEAL	NEGATIVE	NEGATIVE
104	104	299									PARATRACHEAL	NEGATIVE	NEGATIVE
105	105	300									PARATRACHEAL	NEGATIVE	NEGATIVE
106	106	301									PARATRACHEAL	NEGATIVE	NEGATIVE
107	107	302									SUBCARINAL	NEGATIVE	NEGATIVE
108	108	303									SUBCARINAL	NEGATIVE	NEGATIVE
109	109	304									SUBCARINAL	NEGATIVE	NEGATIVE
69	OSNA-/PATH-	305	MALE	56	ADENOCARCINOMA	LEPIDIC	iiiA	LUL	pT4N0Mx	pT4N0Mx	AP WINDOW	NEGATIVE	NEGATIVE
106	106	306									SUBCARINAL	NEGATIVE	NEGATIVE
107	107	307									INTERLOBAR	NEGATIVE	NEGATIVE
70	OSNA-/PATH-	308	MALE	55	ADENOCARCINOMA	LEPIDIC	IIB	LLL	pT3N0Mx	pT3N0Mx	PULMONARY LIGAMENT	NEGATIVE	NEGATIVE
108	108	309									FISSURAL	NEGATIVE	NEGATIVE
109	109	310									FISSURAL	NEGATIVE	NEGATIVE
110	110	311									INTERLOBAR	NEGATIVE	NEGATIVE
111	111	312									INTERLOBAR	NEGATIVE	NEGATIVE
112	112	313									SUBCARINAL	NEGATIVE	NEGATIVE
113	113	314									SUBCARINAL	NEGATIVE	NEGATIVE
114	114	315									SUBCARINAL	NEGATIVE	NEGATIVE
115	115	316									AP WINDOW	NEGATIVE	NEGATIVE
116	116	317									PULMONARY LIGAMENT	NEGATIVE	NEGATIVE
71	OSNA-/PATH-	318	MALE	56	SQUAMOUS CELL CARCINOMA		IB	RLL	pT2aN0Mx	pT2aN0Mx	PERIBRONCHIAL	NEGATIVE	NEGATIVE
110	110	319									SUBCARINAL	NEGATIVE	NEGATIVE
111	111	320									SUBCARINAL	NEGATIVE	NEGATIVE
112	112	321									SUBCARINAL	NEGATIVE	NEGATIVE
113	113	322									SUBCARINAL	NEGATIVE	NEGATIVE
114	114	323									PARATRACHEAL	NEGATIVE	NEGATIVE
115	115	324									PARATRACHEAL	NEGATIVE	NEGATIVE
116	116	325									PARATRACHEAL	NEGATIVE	NEGATIVE
117	117	326									PARATRACHEAL	NEGATIVE	NEGATIVE
72	OSNA-/PATH-	327	MALE	64	ADENOSQUAMOUS CARCINOMA		IIA	RUL	pT2bN0Mx	pT2bN0Mx	PARATRACHEAL	NEGATIVE	NEGATIVE
111	111	328									PARATRACHEAL	NEGATIVE	NEGATIVE
112	112	329									PARATRACHEAL	NEGATIVE	NEGATIVE
113	113	330									PULMONARY LIGAMENT	NEGATIVE	NEGATIVE
114	114	331									PULMONARY LIGAMENT	NEGATIVE	NEGATIVE
115	115	332									SUBCARINAL	NEGATIVE	NEGATIVE
116	116	333									FISSURAL	NEGATIVE	NEGATIVE
73	OSNA-/PATH-	334	MALE	50	CARCINOID NET		IA3	RML	pT1cN0Mx	pT1cN0Mx	PARATRACHEAL	NEGATIVE	NEGATIVE
112	112	335									SUBCARINAL	NEGATIVE	NEGATIVE
113	113	336									SUBCARINAL	NEGATIVE	NEGATIVE
74	OSNA-/PATH-	337	MALE	63	ADENOCARCINOMA	PAPILLARY	IIIA	LUL	pT4N0Mx	pT4N0Mx	AP WINDOW	NEGATIVE	NEGATIVE
113	113	338									AP WINDOW	NEGATIVE	NEGATIVE
114	114	339									AP WINDOW	NEGATIVE	NEGATIVE
115	115	340									PARATRACHEAL	NEGATIVE	NEGATIVE
116	116	341									PARATRACHEAL	NEGATIVE	NEGATIVE
117	117	342									SUBCARINAL	NEGATIVE	NEGATIVE
118	118	343									SUBCARINAL	NEGATIVE	NEGATIVE
119	119	344									SUBCARINAL	NEGATIVE	NEGATIVE
120	120	345									PULMONARY LIGAMENT	NEGATIVE	NEGATIVE
121	121	346									TRACHEOBRONCHIAL	NEGATIVE	NEGATIVE
122	122	347									TRACHEOBRONCHIAL	NEGATIVE	NEGATIVE
75	OSNA+/PATH-	348	MALE	72	ADENOCARCINOMA		IA2	LUL	pT1bN0Mx	pT1bN2Mx	HILAR	NEGATIVE	NEGATIVE
1	1	349									AP WINDOW	NEGATIVE	NEGATIVE
5	5	350									PULMONARY LIGAMENT	NEGATIVE	POSITIVE	830
		351									SUBCARINAL	NEGATIVE	NEGATIVE
76	OSNA-/PATH-	352	MALE	66	ADENOCARCINOMA	LEPIDIC	IA3	LLL	pT1c N0Mx	pT1c N0Mx	HILAR	NEGATIVE	NEGATIVE
118	118	353									INTERLOBAR	NEGATIVE	NEGATIVE
119	119	354									AP WINDOW	NEGATIVE	NEGATIVE
77	OSNA-/PATH-	355	FEMALE	63	ADENOCARCINOMA	ACINAR	IB	RLL	pT2aN0Mx	pT2aN0Mx	PARATRACHEAL	NEGATIVE	NEGATIVE
78	OSNA-/PATH-	356	MALE	51	ADENOCARCINOMA	ACINAR	IB	RUL	pT2aN0Mx	pT2aN0Mx	HILAR	NEGATIVE	NEGATIVE
122	122	357									HILAR	NEGATIVE	NEGATIVE
123	123	358									SUBCARINAL	NEGATIVE	NEGATIVE
79	OSNA-/PATH-	359	FEMALE	45	ADENOCARCINOMA	LEPIDIC	iiA	RUL	pT2bN0Mx	pT2bN0Mx	PARATRACHEAL	NEGATIVE	NEGATIVE
121	121	360									PARATRACHEAL	NEGATIVE	NEGATIVE
122	122	361									SUBCARINAL	NEGATIVE	NEGATIVE
80	OSNA-/PATH-	362	MALE	76	ADENOCARCINOMA	ENTERIC	IA2	RUL	pT1BN0Mx	pT1BN0Mx	PULMONARY LIGAMENT	NEGATIVE	NEGATIVE
		363									PARATRACHEAL	NEGATIVE	NEGATIVE
		364									PARATRACHEAL	NEGATIVE	NEGATIVE
81	OSNA-/PATH-	365	FEMALE	76	ADENOCARCINOMA	LEPIDIC	IA2	RUL	pT1BN0Mx	pT1BN0Mx	SUBCARINAL	NEGATIVE	NEGATIVE
134	134	366									PARATRACHEAL	NEGATIVE	NEGATIVE
82	OSNA-/PATH-	367	FEMALE	74	CARCINOID NET		IA2	RLL+RUL	pT1BN0Mx	pT1BN0Mx	FISSURAL	NEGATIVE	NEGATIVE
126	126	368									SUBCARINAL	NEGATIVE	NEGATIVE
83	OSNA-/PATH-	369	FEMALE	72	ADENOCARCINOMA	PAPILLARY	IA2	LLL	pT1BN0Mx	pT1BN0Mx	PULMONARY LIGAMENT	NEGATIVE	NEGATIVE
128	128	370									AP WINDOW	NEGATIVE	NEGATIVE
129	129	371									PERIBRONCHIAL	NEGATIVE	NEGATIVE
84	OSNA-/PATH-	372	MALE	65	ADENOCARCINOMA	SOLID	IA3	LUL	pT1cN0Mx	pT1cN0Mx	ILEOMEDIASTINAL	NEGATIVE	NEGATIVE
		373									ILEOMEDIASTINAL	NEGATIVE	NEGATIVE
126	126	374									AP WINDOW	NEGATIVE	NEGATIVE
127	127	375									AP WINDOW	NEGATIVE	NEGATIVE
128	128	376									AP WINDOW	NEGATIVE	NEGATIVE
129	129	377									AP WINDOW	NEGATIVE	NEGATIVE
		378									SUBCARINAL	NEGATIVE	NEGATIVE
85	OSNA-/PATH-	379	FEMALE	75	ADENOCARCINOMA	PAPILLARY	IA2	LUL	pT1BN0Mx	pT1BN0Mx	AP WINDOW	NEGATIVE	NEGATIVE
		380									SUBCARINAL	NEGATIVE	NEGATIVE
86	OSNA-/PATH-	381	MALE	68	SQUAMOUS CELL CARCINOMA		IIA	RUL	pT2bN0Mx	pT2bN0Mx	PERIBRONCHIAL	NEGATIVE	NEGATIVE
134	134	382									PARATRACHEAL	NEGATIVE	NEGATIVE
135	135	383									PARATRACHEAL	NEGATIVE	NEGATIVE
136	136	384									SUBCARINAL	NEGATIVE	NEGATIVE
137	137	385									SUBCARINAL	NEGATIVE	NEGATIVE
87	OSNA-/PATH-	386	MALE	43	LARGE-CELL NE CARCINOMA		IB	RUL	pT2aN0Mx	pT2aN0Mx	HILAR	NEGATIVE	NEGATIVE
152	152	387									PARATRACHEAL	NEGATIVE	NEGATIVE
153	153	388									PARATRACHEAL	NEGATIVE	NEGATIVE
154	154	389									PARATRACHEAL	NEGATIVE	NEGATIVE
155	155	390									SUBCARINAL	NEGATIVE	NEGATIVE
156	156	391									SUBCARINAL	NEGATIVE	NEGATIVE
157	157	392									SUBCARINAL	NEGATIVE	NEGATIVE
158	158	393									SUBCARINAL	NEGATIVE	NEGATIVE
88	OSNA-/PATH-	394	FEMALE	76	ADENOCARCINOMA	ACINAR	IA2	LLL	pT1BN0Mx	pT1BN0Mx	PULMONARY LIGAMENT	NEGATIVE	NEGATIVE
160	160	395									HILAR	NEGATIVE	NEGATIVE
161	161	396									AP WINDOW	NEGATIVE	NEGATIVE
89	OSNA-/PATH-	397	FEMALE	36	ADENOSQUAMOUS CARCINOMA	MUCINOUS	IB	LM+RLL	pT2aN0Mx	pT2aN0Mx	SUBCARINAL	NEGATIVE	NEGATIVE
90	OSNA-/PATH-	398	MALE	62	ADENOCARCINOMA	PAPILLARY	IA3	LUL	pT1cN0Mx	pT1cN0Mx	HILAR	NEGATIVE	NEGATIVE
164	164	399									HILAR	NEGATIVE	NEGATIVE
165	165	400									FISSURAL	NEGATIVE	NEGATIVE
		401									SUBCARINAL	NEGATIVE	NEGATIVE
166	166	402									SUBCARINAL	NEGATIVE	NEGATIVE
167	167	403									AP WINDOW	NEGATIVE	NEGATIVE
91	OSNA-/PATH-	404	MALE	76	ADENOCARCINOMA	ACINAR		RLL	pT1aN0Mx	pT1aN0Mx	SUBCARINAL	NEGATIVE	NEGATIVE
136	136	405									SUBCARINAL	NEGATIVE	NEGATIVE
137	137	406									PARATRACHEAL	NEGATIVE	NEGATIVE
92	OSNA-/PATH-	407	MALE	78	ADENOCARCINOMA	ACINAR		LUL	pT1BN0Mx	pT1BN0Mx	AP WINDOW	NEGATIVE	NEGATIVE
139	139	408									FISSURAL	NEGATIVE	NEGATIVE
140	140	409									PERIBRONCHIAL	NEGATIVE	NEGATIVE
141	141	410									PERIBRONCHIAL	NEGATIVE	NEGATIVE
142	142	411									PERIBRONCHIAL	NEGATIVE	NEGATIVE
143	143	412									PERIBRONCHIAL	NEGATIVE	NEGATIVE
144	144	413									PARATRACHEAL	NEGATIVE	NEGATIVE
145	145	414									SUBCARINAL	NEGATIVE	NEGATIVE
146	146	415									SUBCARINAL	NEGATIVE	NEGATIVE
147	147	416									PARAAÓRTICO	NEGATIVE	NEGATIVE
93	OSNA-/PATH-	417	MALE	64	SQUAMOUS CELL CARCINOMA			LUL	pT3N0Mx	pT3N0Mx	HILAR	NEGATIVE	NEGATIVE
153	153	418									INTERLOBAR	NEGATIVE	NEGATIVE
154	154	419									AP WINDOW	NEGATIVE	NEGATIVE
155	155	420									SUBCARINAL	NEGATIVE	NEGATIVE
156	156	421									SUBCARINAL	NEGATIVE	NEGATIVE
94	OSNA-/PATH-	422	FEMALE	59	SQUAMOUS CELL CARCINOMA	PLEOMORPHIC		RUL	pT1cN0Mx	pT1cN0Mx	INTERLOBAR	NEGATIVE	NEGATIVE
158	158	423									PARATRACHEAL	NEGATIVE	NEGATIVE
159	159	424									PARATRACHEAL	NEGATIVE	NEGATIVE
160	160	425									PARATRACHEAL	NEGATIVE	NEGATIVE
161	161	426									SUBCARINAL	NEGATIVE	NEGATIVE
162	162	427									SUBCARINAL	NEGATIVE	NEGATIVE
163	163	428									SUBCARINAL	NEGATIVE	NEGATIVE
164	164	429									SUBCARINAL	NEGATIVE	NEGATIVE
95	OSNA-/PATH-	430	MALE	62	ADENOCARCINOMA	LEPIDIC		LUL	pT3N0Mx	pT3N0Mx	PERIBRONCHIAL	NEGATIVE	NEGATIVE
141	141	431									AP WINDOW	NEGATIVE	NEGATIVE
142	142	432									HILAR	NEGATIVE	NEGATIVE
143	143	433									SUBCARINAL	NEGATIVE	NEGATIVE
96	OSNA-/PATH-	434	MALE	59	LARGE-CELL NE CARCINOMA			RUL+LUL	pT4N0Mx	pT4N0Mx	AP WINDOW	NEGATIVE	NEGATIVE
97	OSNA+/PATH-	435	FEMALE	59	ADENOCARCINOMA	ACINAR		LUL	pT2aN0Mx	pT2aN2Mx	PULMONARY LIGAMENT	NEGATIVE	NEGATIVE
153	153	436									AP WINDOW	NEGATIVE	POSITIVE	270
154	154	437									SUBCARINAL	NEGATIVE	NEGATIVE
155	155	438									SUBCARINAL	NEGATIVE	NEGATIVE
98	OSNA-/PATH-	439	FEMALE	61	SQUAMOUS CELL CARCINOMA			RLL	pT3N0Mx	pT3N0Mx	SUBCARINAL	NEGATIVE	NEGATIVE
153	153	440									SUBCARINAL	NEGATIVE	NEGATIVE
99	OSNA+/PATH+	441	MALE	61	ADENOCARCINOMA	MIXED		RLL	pT2bN1Mx	pT2bN1Mx	FISSURAL	POSITIVE	POSITIVE	14000
155	155	442									SUBCARINAL	NEGATIVE	NEGATIVE
156	156	443									PARATRACHEAL	NEGATIVE	NEGATIVE
157	157	444									PARATRACHEAL	NEGATIVE	NEGATIVE
100	OSNA-/PATH-	445	FEMALE	48	ADENOCARCINOMA	COLOID		RLL	pT3N0Mx	pT3N0Mx	SUBCARINAL	NEGATIVE	NEGATIVE
159	159	446									SUBCARINAL	NEGATIVE	NEGATIVE
160	160	447									HILAR	NEGATIVE	NEGATIVE
101	OSNA-/PATH-	448	FEMALE	72	SQUAMOUS CELL CARCINOMA	BASALOID		RUL	pT1BN0Mx	pT1BN0Mx	SUBCARINAL	NEGATIVE	NEGATIVE
151	151	449									PARATRACHEAL	NEGATIVE	NEGATIVE
152	152	450									PARATRACHEAL	NEGATIVE	NEGATIVE
102	OSNA-/PATH-	451	MALE	75	SQUAMOUS CELL CARCINOMA			LUL	pT2aN0Mx	pT2aN0Mx	HILAR	NEGATIVE	NEGATIVE
154	154	452									HILAR	NEGATIVE	NEGATIVE
155	155	453									HILAR	NEGATIVE	NEGATIVE
156	156	454									AP WINDOW	NEGATIVE	NEGATIVE
157	157	455									AP WINDOW	NEGATIVE	NEGATIVE
158	158	456									PULMONARY LIGAMENT	NEGATIVE	NEGATIVE
159	159	457									SUBCARINAL	NEGATIVE	NEGATIVE
103	OSNA-/PATH-	458	MALE	58	SQUAMOUS CELL CARCINOMA			LUL	pT3N0Mx	pT3N0Mx	AP WINDOW	NEGATIVE	NEGATIVE
104	OSNA-/PATH-	459	FEMALE	50	LARGE-CELL NE CARCINOMA			RUL	pT1cN0Mx	pT1cN0Mx	SUBCARINAL	NEGATIVE	NEGATIVE
164	164	460									INTERLOBAR	NEGATIVE	NEGATIVE
165	165	461									PARATRACHEAL	NEGATIVE	NEGATIVE
105	OSNA-/PATH-	462	MALE	72	ADENOCARCINOMA	SOLID		RUL	pT2bN0Mx	pT2bN0Mx	HILAR	NEGATIVE	NEGATIVE
		463									INTERLOBAR	NEGATIVE	NEGATIVE
		464									PARATRACHEAL	NEGATIVE	NEGATIVE
		465									PARATRACHEAL	NEGATIVE	NEGATIVE
		466									SUBCARINAL	NEGATIVE	NEGATIVE
		467									SUBCARINAL	NEGATIVE	NEGATIVE
		468									PARATRACHEAL	NEGATIVE	NEGATIVE
106	OSNA-/PATH-	469	FEMALE	53	ADENOCARCINOMA	SOLID		RUL	pT1aN0Mx	pT1aN0Mx	PERIBRONCHIAL	NEGATIVE	NEGATIVE
		470									SUBCARINAL	NEGATIVE	NEGATIVE
		471									SUBCARINAL	NEGATIVE	NEGATIVE
107	OSNA-/PATH-	472	FEMALE	49	ADENOCARCINOMA	ACINAR		LUL	pT1BN0Mx	pT1BN0Mx	AP WINDOW	NEGATIVE	NEGATIVE
162	162	473									AP WINDOW	NEGATIVE	NEGATIVE
108	OSNA-/PATH-	474	FEMALE	81	SQUAMOUS CELL CARCINOMA	BASALOID		LLL	pT4N0Mx	pT4N0Mx	PULMONARY LIGAMENT	NEGATIVE	NEGATIVE
		475									PULMONARY LIGAMENT	NEGATIVE	NEGATIVE
		476									FISSURAL	NEGATIVE	NEGATIVE
		477									SUBCARINAL	NEGATIVE	NEGATIVE
		478									SUBCARINAL	NEGATIVE	NEGATIVE
109	OSNA-/PATH-	479	FEMALE	68	ADENOCARCINOMA	ACINAR		RUL	pT1bN0Mx	pT1bN0Mx	PARATRACHEAL	NEGATIVE	NEGATIVE
		480									PARATRACHEAL	NEGATIVE	NEGATIVE
		481									SUBCARINAL	NEGATIVE	NEGATIVE
		482									SUBCARINAL	NEGATIVE	NEGATIVE
110	OSNA-/PATH-	483	FEMALE	59	LARGE-CELL NE CARCINOMA			RUL	pT1cN0Mx	pT1cN0Mx	SUBCARINAL	NEGATIVE	NEGATIVE
		484									PARATRACHEAL	NEGATIVE	NEGATIVE
		485									PARATRACHEAL	NEGATIVE	NEGATIVE
		486									PARATRACHEAL	NEGATIVE	NEGATIVE

## Sheet: Table S2
Table S2. Cox Regression Model
Case Processing Summary
		N	Percent
Cases available in analysis	Eventa	10	0.0909091
	Censored	14	0.127273
	Total	24	0.218182
Cases dropped	Cases with missing values	86	0.781818
	Cases with negative time	0	0
	Censored cases before the earliest event in a stratum	0	0
	Total	86	0.781818
Total		110	1
a. Dependent Variable: DAYS RECURRENCE
Variables in the Equation COX
	B	SE	Wald	df	Sig.	Exp(B)	95,0% CI for Exp(B)
							Lower	Upper
AGE	0.121871	0.144637	0.709976	1	0.399452	1.12961	0.850771	1.49984
SEX	-21.3527	125.471	0.0289615	1	0.864868	5.3291e-10	8.43265e-117	3.36779e+97
HISTOLOGICAL TYPE OF TUMOR			1.45276	3	0.693216
HISTOLOGICAL TYPE OF TUMOR(1)	-2.04785	1.70475	1.44303	1	0.229649	0.129012	0.00456611	3.64513
HISTOLOGICAL TYPE OF TUMOR(2)	-29.1943	322.884	0.00817527	1	0.927956	2.09451e-13	3.03079e-288	1.44747e+262
HISTOLOGICAL TYPE OF TUMOR(3)	-33.1494	533.197	0.00386523	1	0.950427	4.01242e-15	0
pTNM			1.60922	7a	0.978286
pTNM(1)	-11.9	518.23	0.000527292	1	0.98168	6.79018e-06	0
pTNM(2)	-1.86972	3.59263	0.27085	1	0.602762	0.154167	0.000134878	176.214
pTNM(3)	-30.6212	244.573	0.0156757	1	0.900363	5.02774e-14	3.31505e-222	7.62528e+194
pTNM(5)	-2.39575	2.01219	1.41757	1	0.233804	0.0911044	0.00176506	4.7024
pTNM(6)	-1.34995	1.6756	0.649077	1	0.420443	0.259252	0.00971512	6.91827
pTNM(7)	-10.709	88.5512	0.0146254	1	0.903742	2.23431e-05	9.42467e-81	5.29689e+70
pTNM(8)	-2.84931	2.97889	0.91489	1	0.33882	0.0578845	0.000168627	19.87
CK19_Levels	-21.3535	125.456	0.0289703	1	0.864848	5.32465e-10	8.66378e-117	3.27246e+97
a. Degree of freedom reduced because of constant or linearly dependent covariates

## Sheet: Table S3
Table S3. Cox Minimal Clinical Model
Variables in the Equation
	B	SE	Wald	df	Sig.	Exp(B)	95,0% CI for Exp(B)
							Lower	Upper
AGE	0.0929025	0.0537015	2.99283	1	0.0836341	1.09735	0.987725	1.21915
SEX	-2.20887	1.31442	2.82407	1	0.0928608	0.109824	0.00835341	1.44388
CK19_Levels	-3.11833	1.09283	8.1422	1	0.00432467	0.0442309	0.0051941	0.376653
Covariate Means and Pattern Values
	Mean	Pattern
		1	2
AGE	64.625	64.625	64.625
SEX	0.208333	0.208333	0.208333
CK19_Levels	0.5	1	0
